# Supplementary material for: Nonthermal Atmospheric Plasma Modulates Palatal Wound Healing in Rats: A Morphometric, Histopathologic and Immunohistochemical Analysis
Source: Biomedicines. 2026 Jan 1;14(1):89. doi: 10.3390/biomedicines14010089 (PMC12839261; doi:10.3390/biomedicines14010089)
Supplement: Supplementary file 1 [file biomedicines-14-00089-s001.zip]

Archive with 1 entries (1 files):
- biomedicines-4034220-supplementary.pdf
